# Supplementary material for: Consumption of Zinc Biofortified Rice Diet Improved Mineral Availability: An Approach to Address Micronutrient Malnutrition
Source: Foods. 2026 Jul 22;15(14):2567. doi: 10.3390/foods15142567 (PMC13407753; doi:10.3390/foods15142567)
Supplement: Supplementary file 1 [file foods-15-02567-s001.zip]

Archive with 1 entries (1 files):
- foods-4267030-supplementary.pdf
